# Supplementary material for: Cellular Glucose Uptake During Breath-Hold Diving in Experienced Male Breath-Hold Divers
Source: Sports Med Open. 2018 Mar 27;4:14. doi: 10.1186/s40798-018-0126-3 (PMC5871611; doi:10.1186/s40798-018-0126-3)
Supplement: Supplementary file 1 — Original data glucose uptake. (XLS 34 kb) [file 40798_2018_126_MOESM1_ESM.xls]

## Sheet: Original-Data 
			Antrhopometric					Glychemia					Insulin					cathecolamine
Number	Name		Age	Eight	Weight	BMI		Pre	Post	Dif			Pre	Post	Dif			Pre	Post	Dif
1	A.B.		36	170	60	20.7612		110	62	-48	-43.6364		5.1	7.2	2.1	41.1765		10	13	3	30
2	E.M.		36	174	73	24.1115		110	116	6	5.45455		3.4	6	2.6	76.4706		8	10	2	25
3	M.A.		40	167	70	25.0995		87	81	-6	-6.89655		3.4	6	2.6	76.4706		13	15	2	15.3846
4	E.d.C.		28	184	83	24.5156		80	75	-5	-6.25		4.5	7	2.5	55.5556		15	18	3	20
5	A.S.		51	178	70	22.0932		85	75	-10	-11.7647		4.3	6.5	2.2	51.1628		15	20	5	33.3333
6	G.B.		42	172	77	26.0276		115	88	-27	-23.4783		4.6	7	2.4	52.1739		15	21	6	40
7	A.d'A		35	175	85	27.7551		78	59	-19	-24.359		5	7.2	2.2	44		10	15	5	50
8	P.C.		28	182	92	27.7744		99	92	-7	-7.07071		5.2	9.5	4.3	82.6923		14	19	5	35.7143
9	R.R.		32	180	92	28.3951		87	92	5	5.74713		5	7.2	2.2	44		14	18	4	28.5714
10	C.B.F.		18	169	56	19.6072		102	86	-16	-15.6863		6.4	10.2	3.8	59.375		9	11	2	22.2222
11	M.F.		36	171	66	22.571		104	89	-15	-14.4231		3.4	6.1	2.7	79.4118		10	11	1	10
12	M.F.		41	167	80	28.6851		104	89	-15	-14.4231		4.9	7	2.1	42.8571		15	21	6	40
13	A.P.		27	180	74	22.8395		84	90	6	7.14286		3.8	4.2	0.4	10.5263		13	14	1	7.69231
14	R.d.B.		32	182	66	19.9251		92	80	-12	-13.0435		6	6.4	0.4	6.66667		18	19	1	5.55556
15	F.M.		35	171	82	28.0428		103	98	-5	-4.85437		5.1	7.2	2.1	41.1765		9	12	3	33.3333
16	M.M		40	164	55	20.4491		81	73	-8	-9.87654		4.1	5.8	1.7	41.4634		11	13	2	18.1818
17	M.M.		42	169	77	26.9598		82	82	0	0		4.4	6.5	2.1	47.7273		14	15	1	7.14286
18	G.G.M.		28	171	75	25.6489		84	87	3	3.57143		5	7.1	2.1	42		16	21	5	31.25
19	A.M.		30	170	65	22.4913		101	77	-24	-23.7624		4	7	3	75		15	18	3	20
20	L.M.		26	185	69	20.1607		99	79	-20	-20.202		3.6	5.8	2.2	61.1111		14	16	2	14.2857
	Mean		34.15	174.05	73.35	24.1957		94.35	83.5	-10.85	-10.8905		4.56	6.845	2.285	51.5509		12.9	16	3.1	24.3834
